# Supplementary material for: A new non-naked species of Ptychostomella (Gastrotricha) from Brazil
Source: Zookeys. 2013 Apr 12;(289):13–24. doi: 10.3897/zookeys.289.4683 (PMC3677387; doi:10.3897/zookeys.289.4683)
Supplement: XML Treatment for Ptychostomella lamelliphora [file zookeys.289.4683-treatment1.xml]

<!DOCTYPE tp:taxon-treatment
  PUBLIC "-//TaxonX//DTD Taxonomic Treatment Publishing DTD v0 20100105//EN" "tax-treatment-NSO.dtd">
<tp:taxon-treatment xmlns:tp="http://www.plazi.org/taxpub"><tp:treatment-meta><mixed-citation publication-type="journal"><person-group><name><surname>Todaro</surname><given-names>M. Antonio</given-names></name></person-group><article-title>A new non-naked species of <italic>Ptychostomella</italic> (Gastrotricha) from Brazil</article-title><source>Zookeys</source><day>12</day><month>4</month><year>2013</year><volume>2013</volume><issue>289</issue><fpage>13</fpage><lpage>24</lpage><pub-id pub-id-type="doi">10.3897/zookeys.289.4683</pub-id></mixed-citation></tp:treatment-meta><tp:nomenclature><tp:taxon-name>
                            <tp:taxon-name-part taxon-name-part-type="genus">Ptychostomella</tp:taxon-name-part>
                            <tp:taxon-name-part taxon-name-part-type="species">lamelliphora</tp:taxon-name-part>
                        <object-id xmlns:xlink="http://www.w3.org/1999/xlink" xlink:type="simple">urn:lsid:zoobank.org:act:05285351-37C4-4343-9864-74B4C240C293</object-id>
								<object-id xmlns:xlink="http://www.w3.org/1999/xlink" xlink:type="simple">http://species-id.net/wiki/Ptychostomella_lamelliphora</object-id>
								</tp:taxon-name><tp:taxon-status xmlns:xlink="http://www.w3.org/1999/xlink" xlink:type="simple">sp. n.</tp:taxon-status><xref ref-type="fig" rid="F1">Figs 1–4</xref></tp:nomenclature><tp:treatment-sec sec-type="Type locality"><title>Type locality.</title><p>Praia Grande on Ilhabela, State of São Paulo, Brazil (<named-content xmlns:xlink="http://www.w3.org/1999/xlink" content-type="dwc:verbatimCoordinates" xlink:type="simple">Lat. 23°51'S; Long. 45°25'W</named-content>), at 3 m water depth in coarse (mean grain size, 0.51 mm), moderately well sorted (sorting, 0.85 mm) siliceous sand. Values of salinity, temperature and pH of the interstitial water at date of sampling 35.0‰, 23.2 °C and 7.90 respectively (<xref ref-type="table" rid="T1">Table 1</xref>).</p><fig id="F1" position="float" orientation="portrait"><label>Figure 1.</label><caption><p><italic><tp:taxon-name>Ptychostomella lamelliphora</tp:taxon-name></italic> sp. n. schematic drawings. <bold>A</bold> Habitus as seen from the dorsal side showing the internal anatomy <bold>B</bold> Habitus as seen from the ventral side. <bold>CO</bold> caudal organ <bold>CP</bold> caudal pedicle <bold>CTbV</bold> cluster of ventral adhesive tubes <bold>E</bold> egg <bold>EG</bold> epidermal gland <bold>FL</bold> fleshy lobe <bold>FO</bold> frontal organ <bold>I</bold> intestine <bold>KSO</bold> Knob-like sensory organ <bold>LS</bold> lamellate scales <bold>PhIJ</bold> pharyngeo-intestinal junction <bold>Pp</bold> pharyngeal pores <bold>T</bold> testicle <bold>TbA</bold> anterior adhesive tubes <bold>TbL</bold> lateral adhesive tubes <bold>TbV</bold> ventral adhesive tubes.</p></caption><graphic xmlns:xlink="http://www.w3.org/1999/xlink" xlink:href="ZooKeys-289-013-g001.jpg" position="float" orientation="portrait" xlink:type="simple"/></fig><fig id="F2" position="float" orientation="portrait"><label>Figure 2.</label><caption><p><italic><tp:taxon-name>Ptychostomella lamelliphora</tp:taxon-name></italic> sp. n. DIC photomicrographs. <bold>A</bold> habitus <bold>B</bold> close-up of the anterior region showing the knob-like sensory organs and the trapezoidal, fleshy lobes <bold>C</bold> Close-up of the posterior region of the trunk showing the caudal organ.</p></caption><graphic xmlns:xlink="http://www.w3.org/1999/xlink" xlink:href="ZooKeys-289-013-g002.jpg" position="float" orientation="portrait" xlink:type="simple"/></fig><fig id="F3" position="float" orientation="portrait"><label>Figure 3.</label><caption><p><italic><tp:taxon-name>Ptychostomella lamelliphora</tp:taxon-name></italic> sp. n. SEM photomicrographs ventral view. <bold>A</bold> close-up of the anterior region showing, among others, the plate-like-scales(arrow) <bold>B</bold> trunk region showing the locomotory ciliation and most of the tubular adhesive apparatus <bold>C</bold> close-up of the ventrolateral region of the trunk, showing the cuticle punctuated by shallow pits <bold>D</bold> close-up of the posterior region showing the two clusters of ventral adhesive tubes, the ano-genital opening (arrowhead) and the column of plate-like-scales.</p></caption><graphic xmlns:xlink="http://www.w3.org/1999/xlink" xlink:href="ZooKeys-289-013-g003.jpg" position="float" orientation="portrait" xlink:type="simple"/></fig><fig id="F4" position="float" orientation="portrait"><label>Figure 4.</label><caption><p><italic><tp:taxon-name>Ptychostomella lamelliphora</tp:taxon-name></italic> sp. n.SEM photomicrographs, dorsal view. <bold>A</bold> habitus <bold>B</bold> close-up of the midtrunk region showing the plate-like scales (arrow) and the cuticle embossed with keel-like ornamentation <bold>C</bold> close-up of an epidermal gland pore <bold>D</bold> close-up of an epidermal gland secretion droplets.</p></caption><graphic xmlns:xlink="http://www.w3.org/1999/xlink" xlink:href="ZooKeys-289-013-g004.jpg" position="float" orientation="portrait" xlink:type="simple"/></fig><table-wrap id="T1" position="float" orientation="portrait"><label>Table 1.</label><caption><p>Sampling locations along the São Sebastião channel in the State of São Paulo, Brazil; geographic coordinates, date of collection, water depth and physical, chemical characteristics of the water and granulometric characteristics of the sediment.&lt;br/&gt; </p></caption><table><tbody><tr><th rowspan="2" colspan="1"><bold>Variable</bold></th><th rowspan="1" colspan="2"><bold>Locality</bold></th></tr><tr><th rowspan="1" colspan="1"><bold>Praia Grande of Ihlabela</bold></th><th rowspan="1" colspan="1"><bold>Beluga</bold></th></tr><tr><td rowspan="1" colspan="1">Geographic coordinates </td><td rowspan="1" colspan="1"><named-content xmlns:xlink="http://www.w3.org/1999/xlink" content-type="dwc:verbatimCoordinates" xlink:type="simple">23°51'S, 45°25'W</named-content></td><td rowspan="1" colspan="1"><named-content xmlns:xlink="http://www.w3.org/1999/xlink" content-type="dwc:verbatimCoordinates" xlink:type="simple">23°52'S, 45°26'W</named-content></td></tr><tr><td rowspan="1" colspan="1">Date of sampling </td><td rowspan="1" colspan="1">30/04/2002</td><td rowspan="1" colspan="1">30/04/2002</td></tr><tr><td rowspan="1" colspan="1">Salinity </td><td rowspan="1" colspan="1">35.0 ‰</td><td rowspan="1" colspan="1">35.2 ‰</td></tr><tr><td rowspan="1" colspan="1">Temperature </td><td rowspan="1" colspan="1">23.2 (°C)</td><td rowspan="1" colspan="1">22.4 (°C)</td></tr><tr><td rowspan="1" colspan="1">pH</td><td rowspan="1" colspan="1">7.90</td><td rowspan="1" colspan="1">7.93</td></tr><tr><td rowspan="1" colspan="1">Water Depth </td><td rowspan="1" colspan="1">3.0 m</td><td rowspan="1" colspan="1">6.0 m</td></tr><tr><td rowspan="1" colspan="1">Mean grain size and size class</td><td rowspan="1" colspan="1">0.95 phi&lt;br/&gt; coarse sand</td><td rowspan="1" colspan="1">0.55 phi&lt;br/&gt; coarse sand</td></tr><tr><td rowspan="1" colspan="1">Sorting and&lt;br/&gt; Sorting class</td><td rowspan="1" colspan="1">0.60 phi,&lt;br/&gt; moderately well sorted</td><td rowspan="1" colspan="1">0.46 phi&lt;br/&gt; well sorted</td></tr><tr><td rowspan="1" colspan="1">Skewness</td><td rowspan="1" colspan="1">0.23</td><td rowspan="1" colspan="1">1.25</td></tr><tr><td rowspan="1" colspan="1">Kurtosis</td><td rowspan="1" colspan="1">2.12</td><td rowspan="1" colspan="1">5.40</td></tr></tbody></table></table-wrap></tp:treatment-sec><tp:treatment-sec sec-type="Type specimens"><title>Type specimens.</title><p>Holotype, the adult specimen 250 µm long shown in <xref ref-type="fig" rid="F2">Figure 2</xref> (International Code of Zoological Nomenclature, Articles 73.1.1 and 73.1.4). After observation it was fixed in 95% ethanol and subsequently utilised for DNA extraction and 18S, 28S and CO I gene sequencing (GenBank accession number JF357643, JF357691 and JF432033 respectively, see <xref ref-type="bibr" rid="B18">Todaro et al. 2011</xref>, <italic><tp:taxon-name>Ptychostomella</tp:taxon-name></italic> sp1).</p></tp:treatment-sec><tp:treatment-sec sec-type="Material examined"><title>Material examined.</title><p>Eightadult specimens(including the holotype) collected by the author, five from the type locality and three from a Beluga a nearby location (see <xref ref-type="table" rid="T1">Table 1</xref>). Four specimens were observed alive and are not longer extant, while four were prepared for SEM survey and are kept in the meiofauna collection of the author (Ref. n. 2002-BR-01-02-05-06).</p></tp:treatment-sec><tp:treatment-sec sec-type="Ecology"><title>Ecology.</title><p>Frequency of occurrence: sparse, found only in sub-littoral sediment of two locations along the southern portion of the São Sebastião channel. Abundance: numerous in coarse sediment with little detritus of Praia Grande, scarce in coarse sediment rich in detritus of Beluga.</p></tp:treatment-sec><tp:treatment-sec sec-type="Diagnosis"><title>Diagnosis.</title><p>A <italic><tp:taxon-name>Ptychostomella</tp:taxon-name></italic> with an adult length to 250 µm; pharynx length to 74 µm, with pharyngeal pores at base. PhIJ at U37; body with almost parallel sides and short, bilobed caudum. Head bearing paired knob-like sensory organs and small, trapezoidal, fleshy lobes; eye spots missing; sensory hairs a few, forming lateral columns along the body, a fringe around the oral opening and loose tufts at the tip of the lobes; <!--PageBreak-->epidermal glands noticeable, eight per side, scattered along the length of the body. Cuticular covering generally smooth except for peculiar, subrectagular scales arranged in a column of on each ventrolateral side. Adhesive tubes: TbA, 4 per side, one slightly smaller, cone-shaped, in the middle at U9 and three lateral, rod-like, of equal size at U9-U10; TbL, 3 on each side, roughly of the same size, a small isolated one implanted anteriorly at U15, one in mid trunk region at U58 and one more robust near the base of the caudal lobes, at U90. TbV, up to 16 per side, four of the same size more or less evenly spaced, implanted along trunk region from U44 to U63, the remainder 10-12 forming a noticeable cluster at U83-U85. TbP, six in all, two medial and two on each of two paired caudal pedicles. Ventral locomotor cilia: a continuous field of transverse rows covering the entire surface except the ano-genital area. Reproductive system: testis on the right body side, caudal organ pyriform, frontal organ round filled with motile spermatozoa, a ripe egg dorsally in the mid-intestinal region.</p></tp:treatment-sec><tp:treatment-sec sec-type="Etymology"><title>Etymology.</title><p>The specific epithet <italic>lamelliphora</italic> (<italic>lamella</italic>, L, thin plateand <italic>phero</italic>, Gr., to bear)refers to the presence of the thin, plate-like scales along the ventrolateral body sides.</p></tp:treatment-sec><tp:treatment-sec sec-type="Description"><title>Description.</title><p>Description is mainly based on the holotypic specimen, 250 µm in total length. Pharynx 74 µm in length, measured from the posterior margin of the oral opening to the pharyngeo-intestinal junction, with pharyngeal pores near the base, at U34; pharyngeo-intestinal junction at U37. Head bearing paired knob-like sensory organs and small, trapezoidal, fleshy lobes; body robust, with side lines slightly widening to mid-trunk, then gradually narrowing to a short, bilobed caudum; widths of head\neck\trunk\caudal base 46\34\56\26 µm at U07\U25\U46\U93, respectively.</p><p>Oral hood slightly protruding anteriorly (to U08), with gently undulating borders. Sensory hair sparse, up to 7 µm in length, forming a fringe around the oral opening <!--PageBreak--><!--PageBreak-->and loose tufts at the tip of the head’s lobes; a single hair emerges from each knob-like tentacle; other sensory hairs 9–14 µm in length form lateral and dorsolateral columns that are evenly spaced within columns but differ between columns. Eight pairs of noticeable epidermal glands are regularly spaced along the pharyngeal and intestinal region from U11 to U 87 with glands of the second and eighth pairs positioned somewhat more lateral; glands are round in shape and roughly of the same size (7–9 µm in diameter), except for the one of the second pairs, markedly smaller (4–6 µm). Each gland opens to the exterior via a well structured pore, the produced material is excreted in the form of small round droplets (see <xref ref-type="fig" rid="F4">Figure 4C, D</xref>).</p><p><italic>Cuticular armature</italic>. Body covering apparently smooth as typical of the genus, however on the ventrolateral sides, the cuticle generates subrectangular plates (scales), partially overlapping each other and tightly arranged in two columns running from U11 to U88. Scales, roughly of the same size (1.5–2.0 µm), protrude from the body and form bilateral structures that recall the lateral aerodynamic ‘mini-skirts’ of racing cars.</p><p><italic>Adhesive tubes</italic>. TbA, 4 per side, inserting directly on the body surface at U9-U 10, one 4 µm in length medially and three 6–7 µm in length laterally. TbL, 3 per side (8–10 µm in length) inserting respectively at U15, U58 and U90. TbD, absent. TbV, up to 16 per side; 4 (8–11 µm in length) inserted singly along the intestinal region from U44 to U63 while the remaining 12 (4–11 µm in length) form an impressive cluster centered at U85 (cTbV; <xref ref-type="fig" rid="F2">Figs 2A</xref>, <xref ref-type="fig" rid="F3">3B, D</xref>); tubes in the cluster originate singly and their number may slightly change from side to side. TbP, 3 per side, 2 (5–6 μm in length) at the end of each pedicle of the furcated caudum and the other one (6.5 μm in length) flanking each caudal pedicle medially.</p><p><italic>Ventral ciliation</italic>. A continuous, dense field of cilia arranged in transverse rows that extend from the ventral border of the oral opening to the base of the caudal pedicles, being broadest at mid body and somewhat sparse in the ano-genital area at U90.</p><p><italic>Reproductive system</italic>. testis on the right body side, caudal organ pyriform (10 × 21 μm), at U78; frontal organ bladder-like (10 μm in diameter) at U74.5; maturing eggs dorsal to the mid intestine.</p></tp:treatment-sec><tp:treatment-sec sec-type="Variability and remarks"><title>Variability and remarks.</title><p>Length of the 4 living specimens ranged from 204 to 250 μm (mean = 230 μm, SD = 18 μm) all of them were mature (i.e., showed at least the testicles filled with sperm). The SEM prepared adult specimens resulted of smaller size (range 144–183 μm) even though size of these specimens appeared not dissimilar from the others under the dissecting microscope; these measurements fall well below the 5.5% length reduction allowed for fixed specimens (cf. <xref ref-type="bibr" rid="B3">Clausen 2004</xref>), but are in agreement with the shrinkage suffered by specimens of <italic><tp:taxon-name>Pseudostomella dolichopoda</tp:taxon-name></italic> Todaro, 2012 processed for SEM examination (cf. <xref ref-type="bibr" rid="B16">Todaro 2012</xref>). As SEM is being routinely utilized in species description, to avoid potential misidentification based on size, it would be interesting to explore the phenomenon of size reduction over a larger taxonomic spectrum. SEM prepared specimens showed some traits undetected or not present in living specimens. For instance, in SEM prepared specimens, <italic>i</italic>) the border of the oral hood appeared more scalloped than in living animals (cf. <xref ref-type="fig" rid="F3">Figure 3A</xref> vs. <xref ref-type="fig" rid="F2">Figure 2A</xref>), <italic>ii</italic>) the cuticle on the ventral area comprised between the ciliary field and the col<!--PageBreak-->umn of scales appeared punctuated by shallow pits (<xref ref-type="fig" rid="F3">Figure 3C</xref>) and <italic>iii</italic>) the cuticle on the dorsal side appeared embossed with keel-like structures (<xref ref-type="fig" rid="F4">Figure 4B</xref>). The adhesive tubes of the ventral series forming the clusters showed some variability in number, depending on individuals and on side of the body (e.g., see <xref ref-type="fig" rid="F3">Figure 3B</xref>); the highest number of tubes, 12, was found in the cluster on the left side of two specimens including the holotype, while the lowest, 8 tubes, was found in the cluster on the right side of a specimen measuring 224 μm in total body length.</p></tp:treatment-sec><tp:treatment-sec sec-type="Taxonomic affinities"><title>Taxonomic affinities.</title><p>The genus <italic><tp:taxon-name>Ptychostomella</tp:taxon-name></italic> was originally created to include small thaumastodermatid gastrotrichs whose body is enveloped by a smooth cuticle i.e., a cuticle that does not give rise to the typical scales and/or spines (e.g., ancres) found in other members of the family (<xref ref-type="bibr" rid="B11">Remane 1926</xref>). In a phylogenetic framework, the absence of such structures has been thought as a secondary reduction (cf. <xref ref-type="bibr" rid="B18">Todaro et al. 2011</xref>). While all of the known <italic><tp:taxon-name>Ptychostomella</tp:taxon-name></italic> species lack an armature typical of the family, at least 4 out of the 12 species described so far (<xref ref-type="bibr" rid="B8">Hummon and Todaro 2010</xref>) possess other kinds of cuticular ornamentations. <italic><tp:taxon-name>Ptychostomella lepidota</tp:taxon-name></italic> Clausen, 2000 bears scale-like cuticular elevation and <italic><tp:taxon-name>Ptychostomella orientalis</tp:taxon-name></italic> Lee &amp; Chang, 2003 has the cuticular covering embossed with smooth hemispherical elevation (<xref ref-type="bibr" rid="B2">Clausen 2000</xref>; <xref ref-type="bibr" rid="B9">Lee and Chang 2003</xref>). A third species <italic><tp:taxon-name>Ptychostomella brachycephala</tp:taxon-name></italic> (Levi, 1954), originally affiliated to the genus <italic><tp:taxon-name>Platydasys</tp:taxon-name></italic>, possesses on each lateral side a column of rod-like papillae, and papillae are reported also for <italic><tp:taxon-name>Ptychostomella papillata</tp:taxon-name></italic> <xref ref-type="bibr" rid="B9">Lee and Chang 2003</xref> (<xref ref-type="bibr" rid="B9">Lee and Chang 2003</xref>; <xref ref-type="bibr" rid="B3">Clausen 2004</xref>). Shape and arrangement of the cuticular ornamentations (i.e., subrectangular <!--PageBreak-->plates tightly arranged in two lateral columns) differentiate <italic><tp:taxon-name>Ptychostomella lamelliphora</tp:taxon-name></italic> n. sp. from all the four species reported above. The coexistence of knob-like sensory organs and of fleshy lobes on the head and the presence of most of TbV arranged in a bilateral clusters near the ano-genital opening may further distinguish the new species from all the previously known <italic><tp:taxon-name>Ptychostomella</tp:taxon-name></italic> species.</p></tp:treatment-sec><tp:treatment-sec sec-type="Conclusive remarks"><title>Conclusive remarks.</title><p>Adhesive tubes of the ventral series forming ‘feet’ or ‘clusters’ are not uncommon among members of the family <tp:taxon-name>Thaumastodermatidae</tp:taxon-name> (e.g., <italic><tp:taxon-name>Tetranchyroderma</tp:taxon-name></italic> and <italic><tp:taxon-name>Pseudostomella</tp:taxon-name></italic>) and they are present also in members of the genus <italic><tp:taxon-name>Ptychostomella</tp:taxon-name></italic> e.g., <italic><tp:taxon-name>Ptychostomella bergensis</tp:taxon-name></italic> Clausen, 1996 (<xref ref-type="bibr" rid="B1">Clausen 1996</xref>). However, what makes special the clusters of TbV present in the new species from Brazil is their bulkiness. To my knowledge no other gastrotrich species is known to posses bilateral clusters made up of such a high number of tubes. What is the adaptive advantage of such a formidable apparatus, and in species with fewer adhesive tubes, do they have the same function?</p><p>Adhesive and aptic structures are universally present among interstitial animals (<xref ref-type="bibr" rid="B14">Swedmark 1964</xref>) and it is possible to detect a relationship between the extent of the aptic apparatus and the energy of the environment water the species live in. For <!--PageBreak-->example, the gastrotrich species of the genus <italic><tp:taxon-name>Oregodasys</tp:taxon-name></italic> Hummon, 2008 that inhabit the coarse sediment typical of high energy waters are characterized by a formidable adhesive apparatus made up of tens of tubules (e.g., <xref ref-type="bibr" rid="B12">Rothe and Schmidt-Rhaesa 2010</xref>); high number of adhesive tubes also characterize species of the genus <italic><tp:taxon-name>Diplodasys</tp:taxon-name></italic> Remane, 1927 (e.g., <xref ref-type="bibr" rid="B7">Hummon and Todaro 2009</xref>), which often co-occur with <italic><tp:taxon-name>Oregodasys</tp:taxon-name></italic>. In this framework, it is natural to hypothesize that the massive clusters of adhesive tubules of <italic><tp:taxon-name>Ptychostomella lamelliphora</tp:taxon-name></italic> n. sp.are an adaptation that prevent the displacement of the animals by the strong currents that characterize the habitat. The high energy of these waters are indirectly indicated by the coarse sediment of the locus typicus in the São Sebastião channel (<xref ref-type="table" rid="T1">Table 1</xref>). In my view this working hypothesis is further supported by the presence in <italic><tp:taxon-name>Ptychostomella lamelliphora</tp:taxon-name></italic> n. sp. of the columns of scales along the ventrolateral sides whose function could be the reduction of the hydrodynamic turbulence around the body allowing a better bond of the gastrotrich to the sedimentary granules.</p><p>An alternative hypothesis could be that these structures play a role during reproduction e.g., used for sperm transfer or holding of the partner during cross fertilization. Only future TEM studies revealing ultrastructural difference between the ventral tubules clustering near the ano-genital opening and the genuine adhesive tubes (e.g., <!--PageBreak-->single tubes) could make the second hypothesis on this subject most plausible. A study of reproductive behaviour would also be revealing.</p></tp:treatment-sec><tp:treatment-sec sec-type="Taxonomic key"><title>Taxonomic key.</title><p><xref ref-type="bibr" rid="B9">Lee and Chang (2003)</xref>provided a useful taxonomic key to the species of the genus <italic><tp:taxon-name>Ptychostomella</tp:taxon-name></italic>; however, because one species has been transferred to this genus and the two additional ones have been described in the meanwhile (cf. <xref ref-type="bibr" rid="B3">Clausen 2004</xref>; Lee et al. 2009) a revised key seems necessary. The following key is based upon characters visible under light microscopy.</p><table-wrap content-type="key" position="anchor" orientation="portrait"><table><tbody><tr><td rowspan="1" colspan="1">1</td><td rowspan="1" colspan="1">dorsal surface smooth</td><td rowspan="1" colspan="1">2</td></tr><tr><td rowspan="1" colspan="1">–</td><td rowspan="1" colspan="1">other</td><td rowspan="1" colspan="1">11</td></tr><tr><td rowspan="1" colspan="1">2</td><td rowspan="1" colspan="1">lateral margins smooth</td><td rowspan="1" colspan="1">3</td></tr><tr><td rowspan="1" colspan="1">–</td><td rowspan="1" colspan="1">other</td><td rowspan="1" colspan="1">10</td></tr><tr><td rowspan="1" colspan="1">3</td><td rowspan="1" colspan="1">eyespots present</td><td rowspan="1" colspan="1"><italic><tp:taxon-name>Ptychostomella ommatophora</tp:taxon-name></italic> Remane, 1927</td></tr><tr><td rowspan="1" colspan="1">–</td><td rowspan="1" colspan="1">other</td><td rowspan="1" colspan="1">4</td></tr><tr><td rowspan="1" colspan="1">4</td><td rowspan="1" colspan="1">head with knob-like or club-shaped sensory organs</td><td rowspan="1" colspan="1">5</td></tr><tr><td rowspan="1" colspan="1">–</td><td rowspan="1" colspan="1">other</td><td rowspan="1" colspan="1">8</td></tr><tr><td rowspan="1" colspan="1">5</td><td rowspan="1" colspan="1">head with paired club-shaped sensory organs</td><td rowspan="1" colspan="1"><italic><tp:taxon-name>Ptychostomella helane</tp:taxon-name></italic> Roszczak, 1939</td></tr><tr><td rowspan="1" colspan="1">–</td><td rowspan="1" colspan="1">head with paired knob-like sensory organs</td><td rowspan="1" colspan="1">6</td></tr><tr><td rowspan="1" colspan="1">6</td><td rowspan="1" colspan="1">adhesive tubes between the caudal pedicles present</td><td rowspan="1" colspan="1">7</td></tr><tr><td rowspan="1" colspan="1">–</td><td rowspan="1" colspan="1">adhesive tubes between the caudal pedicles absent</td><td rowspan="1" colspan="1"><italic><tp:taxon-name>Ptychostomella tyrrhenica</tp:taxon-name></italic> Hummon, Todaro &amp; Tongiorgi, 1993</td></tr><tr><td rowspan="1" colspan="1">7</td><td rowspan="1" colspan="1">4 (2 + 2) adhesive tubes between the caudal pedicles</td><td rowspan="1" colspan="1"><italic><tp:taxon-name>Ptychostomella mediterranea</tp:taxon-name></italic> Remane, 1927</td></tr><tr><td rowspan="1" colspan="1">–</td><td rowspan="1" colspan="1">up to 10 (5 + 5) adhesive tubes between the caudal pedicles</td><td rowspan="1" colspan="1"><italic><tp:taxon-name>Ptychostomella higginsi</tp:taxon-name></italic> Clausen, 2004</td></tr><tr><td rowspan="1" colspan="1">8</td><td rowspan="1" colspan="1">with some of the TbV forming a pair of clusters or ventral feet (4 + 4 tubes each)</td><td rowspan="1" colspan="1"><italic><tp:taxon-name>Ptychostomella bergensis</tp:taxon-name></italic> Clausen, 1996</td></tr><tr><td rowspan="1" colspan="1">–</td><td rowspan="1" colspan="1">without cluster of TbV</td><td rowspan="1" colspan="1">9</td></tr><tr><td rowspan="1" colspan="1">9</td><td rowspan="1" colspan="1">TbV evenly space along the intestinal region</td><td rowspan="1" colspan="1"><italic><tp:taxon-name>Ptychostomella jejuensis</tp:taxon-name></italic> Lee, Hwang &amp; Chang, 2009</td></tr><tr><td rowspan="1" colspan="1">–</td><td rowspan="1" colspan="1">TbV gathered in the first third of the intestinal region</td><td rowspan="1" colspan="1"><italic><tp:taxon-name>Ptychostomella pectinata</tp:taxon-name></italic> Remane, 1926</td></tr><tr><td rowspan="1" colspan="1">10</td><td rowspan="1" colspan="1">each lateral side bearing a column of rod-like papillae</td><td rowspan="1" colspan="1"><italic><tp:taxon-name>Ptychostomella brachycephala</tp:taxon-name></italic> (Levi, 1954)</td></tr><tr><td rowspan="1" colspan="1">–</td><td rowspan="1" colspan="1">each lateral side bearing a column of subrectangular scales</td><td rowspan="1" colspan="1"><italic><tp:taxon-name>Ptychostomella lamelliphora</tp:taxon-name></italic> n. sp.</td></tr><tr><td rowspan="1" colspan="1">11</td><td rowspan="1" colspan="1">cuticular covering bearing scale-like elevantions</td><td rowspan="1" colspan="1"><italic><tp:taxon-name>Ptychostomella lepidota</tp:taxon-name></italic> Clausen, 2000</td></tr><tr><td rowspan="1" colspan="1">–</td><td rowspan="1" colspan="1">other</td><td rowspan="1" colspan="1">12</td></tr><tr><td rowspan="1" colspan="1">12</td><td rowspan="1" colspan="1">cuticular covering embossed with smooth hemispherical elevantions</td><td rowspan="1" colspan="1"><italic><tp:taxon-name>Ptychostomella orientalis</tp:taxon-name></italic> Lee &amp; Chang, 2003</td></tr><tr><td rowspan="1" colspan="1">–</td><td rowspan="1" colspan="1">dorsal surface with terrace-shaped cuticular protrusions on head and numerous papillae with sensory hair(s)</td><td rowspan="1" colspan="1"><italic><tp:taxon-name>Ptychostomella papillata</tp:taxon-name></italic> Lee &amp; Chang 2003</td></tr><tr><td rowspan="1" colspan="1"><!--PageBreak--></td></tr></tbody></table></table-wrap></tp:treatment-sec><ref-list><ref id="B18"><mixed-citation xmlns:xlink="http://www.w3.org/1999/xlink" xlink:type="simple"><person-group><name name-style="western"><surname>Todaro</surname><given-names>MA</given-names></name><name name-style="western"><surname>Kanneby</surname><given-names>T</given-names></name><name name-style="western"><surname>Dal</surname><given-names>Zotto M</given-names></name><name name-style="western"><surname>Jondelius</surname><given-names>U</given-names></name></person-group> (<year>2011</year>)<article-title> Phylogeny of Thaumastodermatidae (Gastrotricha: Macrodasyida) Inferred from Nuclear and Mitochondrial Sequence Data.</article-title><source>PLoS ONE 6: e17892. </source>doi: <ext-link ext-link-type="uri" xlink:href="http://dx.doi.org/10.1371/journal.pone.0017892" xlink:type="simple">10.1371/journal.pone.0017892</ext-link></mixed-citation></ref><ref id="B3"><mixed-citation xmlns:xlink="http://www.w3.org/1999/xlink" xlink:type="simple"><person-group><name name-style="western"><surname>Clausen</surname><given-names>C</given-names></name></person-group> (<year>2004</year>)<article-title> Gastrotricha from the Faroe Bank.</article-title><source>Sarsia </source><volume>89</volume>: <fpage>423</fpage>-<lpage>458</lpage>. doi: <ext-link ext-link-type="uri" xlink:href="http://dx.doi.org/10.1080/00364820410002677" xlink:type="simple">10.1080/00364820410002677</ext-link></mixed-citation></ref><ref id="B16"><mixed-citation xmlns:xlink="http://www.w3.org/1999/xlink" xlink:type="simple"><person-group><name name-style="western"><surname>Todaro</surname><given-names>MA</given-names></name></person-group> (<year>2012</year>)<article-title> A new marine gastrotrich from the State of São Paulo (Brazil), with a key to species of <italic>Pseudostomella</italic> (Gastrotricha, Thaumastodermatidae).</article-title><source>ZooKeys </source><volume>223</volume>: <fpage>39</fpage>-<lpage>51</lpage>. doi: <ext-link ext-link-type="uri" xlink:href="http://dx.doi.org/10.3897/zookeys.223.3975" xlink:type="simple">10.3897/zookeys.223.3975</ext-link></mixed-citation></ref><ref id="B11"><mixed-citation xmlns:xlink="http://www.w3.org/1999/xlink" xlink:type="simple"><person-group><name name-style="western"><surname>Remane</surname><given-names>A</given-names></name></person-group> (<year>1926</year>)<article-title> Morphologie und Verwandtschaftbeziehungen der aberranten Gastrotrichen I.</article-title><source>Zeitschrift für Morphologic und Ökologie der Tiere </source><volume>5</volume>: <fpage>625</fpage>-<lpage>754</lpage>. doi: <ext-link ext-link-type="uri" xlink:href="http://dx.doi.org/10.1007/BF00408293" xlink:type="simple">10.1007/BF00408293</ext-link></mixed-citation></ref><ref id="B8"><mixed-citation xmlns:xlink="http://www.w3.org/1999/xlink" xlink:type="simple"><person-group><name name-style="western"><surname>Hummon</surname><given-names>WD</given-names></name><name name-style="western"><surname>Todaro</surname><given-names>MA</given-names></name></person-group> (<year>2010</year>)<article-title> Analytic taxonomy and notes on marine, brackish-water and estuarine Gastrotricha.</article-title><source>Zootaxa </source><volume>2392</volume>: <fpage>1</fpage>-<lpage>32</lpage>.</mixed-citation></ref><ref id="B2"><mixed-citation xmlns:xlink="http://www.w3.org/1999/xlink" xlink:type="simple"><person-group><name name-style="western"><surname>Clausen</surname><given-names>C</given-names></name></person-group> (<year>2000</year>)<article-title> Gastrotricha Macrodasyida from the Tromsø region, northern Norway.</article-title><source>Sarsia </source><volume>85</volume>: <fpage>357</fpage>-<lpage>384</lpage>.</mixed-citation></ref><ref id="B9"><mixed-citation xmlns:xlink="http://www.w3.org/1999/xlink" xlink:type="simple"><person-group><name name-style="western"><surname>Lee</surname><given-names>JM</given-names></name><name name-style="western"><surname>Chang</surname><given-names>CY</given-names></name></person-group> (<year>2003</year>)<article-title> Two new marine gastrotrichs of the genus <italic>Ptychostomella</italic> (Macrodasyida, Thaumastodermatidae) from South Korea.</article-title><source><italic>Zoological Science</italic></source><volume>20</volume>: <fpage>481</fpage>-<lpage>489</lpage>. doi: <ext-link ext-link-type="uri" xlink:href="http://dx.doi.org/10.2108/zsj.20.481" xlink:type="simple">10.2108/zsj.20.481</ext-link></mixed-citation></ref><ref id="B1"><mixed-citation xmlns:xlink="http://www.w3.org/1999/xlink" xlink:type="simple"><person-group><name name-style="western"><surname>Clausen</surname><given-names>C</given-names></name></person-group> (<year>1996</year>)<article-title> Three new species of Gastrotricha Macrodasyida from the Bergen area, western Norway.</article-title><source>Sarsia </source><volume>81</volume>: <fpage>119</fpage>-<lpage>129</lpage>.</mixed-citation></ref><ref id="B14"><mixed-citation xmlns:xlink="http://www.w3.org/1999/xlink" xlink:type="simple"><person-group><name name-style="western"><surname>Swedmark</surname><given-names>B</given-names></name></person-group> (<year>1964</year>)<article-title> The interstitial fauna of marine sand.</article-title><source>Biological Reviews </source><volume>39</volume>: <fpage>1</fpage>-<lpage>42</lpage>. doi: <ext-link ext-link-type="uri" xlink:href="http://dx.doi.org/10.1111/j.1469-185X.1964.tb00948.x" xlink:type="simple">10.1111/j.1469-185X.1964.tb00948.x</ext-link></mixed-citation></ref><ref id="B12"><mixed-citation xmlns:xlink="http://www.w3.org/1999/xlink" xlink:type="simple"><person-group><name name-style="western"><surname>Rothe</surname><given-names>BH</given-names></name><name name-style="western"><surname>Schmidt-Rhaesa</surname><given-names>A</given-names></name></person-group> (<year>2010</year>)<article-title> <italic>Oregodasys cirratus</italic>, a new species of Gastrotricha (Macrodasyida) from Tenerife (Canary Islands), with a description of the muscular and nervous system.</article-title><source>Meiofauna Marina </source><volume>18</volume>: <fpage>49</fpage>-<lpage>66</lpage>.</mixed-citation></ref><ref id="B7"><mixed-citation xmlns:xlink="http://www.w3.org/1999/xlink" xlink:type="simple"><person-group><name name-style="western"><surname>Hummon</surname><given-names>WD</given-names></name><name name-style="western"><surname>Todaro</surname><given-names>MA</given-names></name></person-group> (<year>2009</year>)<article-title>. Italian marine Gastrotricha: VI. Seven new species of Macrodasyida.</article-title><source>Zootaxa </source><volume>2278</volume>: <fpage>47</fpage>-<lpage>68</lpage>.</mixed-citation></ref></ref-list></tp:taxon-treatment>
